# Supplementary material for: Comparison of biomechanical performance of single-level triangular and quadrilateral profile anterior cervical plates
Source: PLoS One. 2021 Apr 15;16(4):e0250270. doi: 10.1371/journal.pone.0250270 (PMC8049474; doi:10.1371/journal.pone.0250270)
Supplement: S1 Table — (XLSX) [file pone.0250270.s001.xlsx]

## Sheet: Sheet1
	Fixation System Component				Motion Partterns
		Normal Flexion	Excessive Flexion	Normal Bending	Excessive Bending	Normal Rotation	Excessive Rotation	Normal Extension	Excessive Extension
	TACP Screw Stress (MPa)	50.27	84.63	56.6	84	67.46	95.7	172.78	359.18
	QACP Screw Stress (MPa)	91.53	151.34	42.2	55.28	35.19	59.76	168	238.5
	TACP Plate Stress (MPa)	48.96	74.94	31.96	47.07	34.12	44.24	52.94	97.16
	QACP Plate Stress (MPa)	77.35	106.76	65.95	83.23	60.87	87.24	65.77	86.66
	TACP End plate Stress (MPa)	1.12	1.449	1.95	2.89	2.36	2.7	2.77	4.139
	QACP End plate Stress (MPa)	0.902	3.27	1.538	2.957	1.218	4.053	4.233	7.518
	TACP Cage Stress (MPa)	9.314	-	4.156	-	9.885	-	9.685	-
	QACP Cage Stress (MPa)	4.533	-	3.795	-	6.723	-	8.235	-
	TACP Graft bone Stress (MPa)	9.351	-	0.696	-	8.473	-	1.809	-
	QACP Graft bone Stress (MPa)	1.104	-	0.96	-	2.678	-	1.167	-
	TACP Cage Disp (mm)	0.55	0.69	0.25	0.33	0.22	0.35	0.69	1.038
	QACP Cage Disp (mm)	0.6	1	0.24	0.32	0.213	0.309	0.861	1.168
